# Supplementary material for: ﻿Interphase nuclei, karyotypes and nuclear DNA amounts in five species of Oenocarpus (Arecaceae)
Source: Comp Cytogenet. 2024 May 8;18:59–72. doi: 10.3897/compcytogen.18.117597 (PMC11096725; doi:10.3897/compcytogen.18.117597)
Supplement: Supplementary material 1 — Size of each chromosome and total length of haploid set (TLHS) for Oenocarpus species [file comparative_cytogenetics-18-059_article-117597__-s001.xlsx]

## Sheet: Sheet1
Size of each chromosome and total length of haploid set (TLHS) for Oenocarpus species
Chromosome	Species
	O. bacaba		O. bataua		O. distichus		O. mapora		O. minor
	short arm	long arm	short arm	long arm	short arm	long arm	short arm	long arm	short arm	long arm
1	1.07833	3.36233	1.497	3.649	1.31933	2.31+0.95*	1.47167	4.06633	1.37233	2.61+0.88*
2	1.039	3.097	2.25133	2.58767	1.13667	3.13267	1.40033	3.72	1.17567	3.42767
3	1.79933	2.25	1.593	2.27+0.81*	1.13967	2.90433	1.207	2.70+0.86*	1.228	3.22567
4	0.863333	3.049	1.51533	3.06733	1.12133	2.07+0.82*	1.06067	3.45833	1.73867	2.63467
5	0.953667	2.91733	1.86933	2.52467	1.12933	2.766	2.091	2.42	1.10667	2.19+0.85*
6	1.12567	2.65533	1.99167	2.23967	1.45867	2.306	1.163	3.204	1.74467	2.302
7	1.07633	2.46133	1.374	2.693	0.928	2.682	1.317	2.95	1.06267	2.883
8	1.01533	1.72+0.60*	1.32	2.41167	1.35833	2.208	1.14567	2.86667	1.43733	2.37633
9	0.921	2.06533	1.17	1.67+0.79*	0.899	2.25733	1.16333	2.71233	1.09033	2.44033
10	0.947333	1.80467	1.19267	2.27667	0.927333	1.92167	1.202	1.58+0.80*	1.076	2.14667
11	1.018	1.63267	1.25533	1.95	0.996333	1.791	0.925667	2.33967	0.904667	2.11
12	0.799667	1.67033	1.16067	1.91533	0.829	1.77367	1.23933	1.943	0.927	1.90533
13	0.508	1.25+0.53*	1.09633	1.75233	0.614	1.811	0.852667	1.813	0.832667	1.86033
14	0.637333	1.36067	0.720333	1.76067	0.615333	1.57733	0.704667	1.742	0.81	1.726
15	0.492667	1.22533	0.845667	1.42833	0.582333	1.36233	0.709333	1.638	0.644	1.50033
16	0.468	1.06367	0.728	1.284	0.529333	1.129	0.552333	1.39667	0.598333	1.19133
17	0.350333	0.934333	0.609	1.12633	0.577	0.905667	0.718	1.125	0.463	1.15067
18	0.241	0.846333	0.533	0.905	0.451	0.713	0.384333	1.07133	0.528	0.911167
TLHS (µm)	51.8347		61.8233		54.0007		63.7117		59.0528
Asterisk (*) indicates second constriction
